# Supplementary material for: The Association Between Chronic Obstructive Pulmonary Disease (COPD) and Migraine: Systematic Review and Meta-Analysis
Source: J Clin Med. 2024 Nov 18;13(22):6944. doi: 10.3390/jcm13226944 (PMC11594420; doi:10.3390/jcm13226944)
Supplement: Supplementary file 1 [file jcm-13-06944-s001.zip]

Archive with 1 entries (1 files):
- jcm-3259160-supplementary.pdf
